# Supplementary material for: Respiratory Distress Complicating Falciparum Malaria Imported to Berlin, Germany: Incidence, Burden, and Risk Factors
Source: Microorganisms. 2023 Jun 14;11(6):1579. doi: 10.3390/microorganisms11061579 (PMC10302277; doi:10.3390/microorganisms11061579)
Supplement: Supplementary file 1 [file microorganisms-11-01579-s001.zip]

Archive with 1 entries (1 files):
- microorganisms-2401145-supplementary.pdf
